# Supplementary material for: Bio-Stimulant for Improving Simmondsia chinensis Secondary Metabolite Production, as Well as Antimicrobial Activity and Wound Healing Abilities
Source: Plants (Basel). 2023 Sep 19;12(18):3311. doi: 10.3390/plants12183311 (PMC10536608; doi:10.3390/plants12183311)
Supplement: Supplementary file 1 [file plants-12-03311-s001.zip]

Archive with 1 entries (1 files):
- plants-2599386-supplementary.pdf
